# Supplementary material for: Warfarin Pharmacogenomics: Designing Electrochemical DNA-Based Sensors to Detect CYP2C9*2 Gene Variation
Source: Genes (Basel). 2025 Mar 24;16(4):372. doi: 10.3390/genes16040372 (PMC12027050; doi:10.3390/genes16040372)
Supplement: Supplementary file 1 [file genes-16-00372-s001.zip]

Archive with 1 entries (1 files):
- genes-3488049-supplementary.pdf
